# Supplementary material for: Oligometastatic Urothelial Cancer and Stereotactic Body Radiotherapy: A Systematic Review and an Updated Insight of Current Evidence and Future Directions
Source: Cancers (Basel). 2024 Sep 20;16(18):3201. doi: 10.3390/cancers16183201 (PMC11430162; doi:10.3390/cancers16183201)
Supplement: Supplementary file 1 [file cancers-16-03201-s001.zip]

Archive with 1 entries (1 files):
- cancers-3197515-supplementary.pdf
